# Supplementary material for: Neuromuscular disease genetics in under-represented populations: increasing data diversity
Source: Brain. 2023 Jul 30;146(12):5098–109. doi: 10.1093/brain/awad254 (PMC10690022; doi:10.1093/brain/awad254)
Supplement: awad254_Supplementary_Data [file awad254_supplementary_data.zip]

Archive with 3 entries (3 files):
- brain-2023-00969-File010.pdf
- brain-2023-00969-File011.pdf
- brain-2023-00969-File012.pdf
